# Supplementary material for: Healthy Lifestyle and Professional Identity in Nursing Students: A Scoping Review of Their Interrelationships
Source: Nurs Rep. 2026 Apr 2;16(4):121. doi: 10.3390/nursrep16040121 (PMC13119407; doi:10.3390/nursrep16040121)
Supplement: Supplementary file 1 [file nursrep-16-00121-s001.zip]

Archive with 1 entries (1 files):
- nursrep-4197685-supplementary.pdf
